# Supplementary material for: Playing both sides – Epstein-Barr Virus accumulates select cellular transcripts to counter virus-mediated host shut-off in lytic cells
Source: PLoS Pathog. 2026 May 11;22(5):e1014211. doi: 10.1371/journal.ppat.1014211 (PMC13225664; doi:10.1371/journal.ppat.1014211)
Supplement: S1 Data — (XLSX) [file ppat.1014211.s007.xlsx]

## Sheet: Fig.1
A	Condition	Transcript	Expression	SD
	Control	MAD1	1	0.253956
	Refractory	MAD1	5.11616	1.17452
	Lytic	MAD1	1.53044	0.332688
	Control	JUN	1	0.232098
	Refractory	JUN	5.0839	1.77155
	Lytic	JUN	0.653777	0.144656
B	Condition	Transcript	Expression	SD
	Control	BZLF1	1	0.146839
	Refractory	BZLF1	2.74238	0.362716
	Lytic	BZLF1	23.9098	4.29564
	Control	IL6R	1	0.128787
	Refractory	IL6R	1.205	0.140482
	Lytic	IL6R	4.54562	1.2723
	Control	PABPC4L	1	0.390158
	Refractory	PABPC4L	3.743	0.917092
	Lytic	PABPC4L	80.8835	11.6888
	Control	ELAVL4	1	0.740553
	Refractory	ELAVL4	2.09699	0.367545
	Lytic	ELAVL4	29.2176	9.79569
	Control	RAB27B	1	1.05535
	Refractory	RAB27B	2.40685	0.510128
	Lytic	RAB27B	55.1216	25.6296
	Control	RASA3	1	0.286106
	Refractory	RASA3	1.73652	0.138102
	Lytic	RASA3	5.5293	0.553365
	Control	CAMK2B	1	0.229639
	Refractory	CAMK2B	1.60725	0.507085
	Lytic	CAMK2B	4.35671	0.525226
	Control	CAMTA	1	0.31299
	Refractory	CAMTA	1.29744	0.252876
	Lytic	CAMTA	3.91133	0.215822

## Sheet: Fig.2
Condition	Transcript	Expression	SD
Control	BZLF1	1	0.094106
Refractory	BZLF1	3.9552	0.796203
Lytic	BZLF1	351.658	60.4798
Control	IL6	1	0.372295
Refractory	IL6	3.85598	3.05919
Lytic	IL6	554.368	196.016
Control	IL6R	1	0.287697
Refractory	IL6R	4.07514	1.21175
Lytic	IL6R	6.97128	0.699509
Control	PABPC4L	1	0.0907195
Refractory	PABPC4L	1.76166	0.375017
Lytic	PABPC4L	410.948	120.367
Control	ELAVL3	1	0.446498
Refractory	ELAVL3	1.3893	0.283716
Lytic	ELAVL3	15.6385	4.97558
Control	ELAVL4	1	1.04136
Refractory	ELAVL4	1.35124	0.774482
Lytic	ELAVL4	463.6	31.383
Control	RAB27B	1	0.383719
Refractory	RAB27B	0.0486692	0.00342968
Lytic	RAB27B	9.68449	0.348997
Control	RASA3	1	0.554449
Refractory	RASA3	1.50683	0.560027
Lytic	RASA3	3.43613	0.5318

## Sheet: Fig.3
Condition	Transcript	Expression	SD
Control	BZLF1	1	0.179754
NaB	BZLF1	8.62096	1.0101
VPA	BZLF1	0.611921	0.0512428
NaB+VPA	BZLF1	0.72778	0.0796629
Control	BGLF5	1	0.1861
NaB	BGLF5	27.2321	3.43703
VPA	BGLF5	1.17246	0.129152
NaB+VPA	BGLF5	1.74015	0.210107
Control	IL6	1	0.405013
NaB	IL6	14.3565	2.42117
VPA	IL6	1.36631	0.126421
NaB+VPA	IL6	0.811181	0.796818
Control	IL6R	1	0.259543
NaB	IL6R	5.48944	0.7475
VPA	IL6R	1.04996	0.43195
NaB+VPA	IL6R	1.19346	0.219307
Control	PABPC4L	1	0.301121
NaB	PABPC4L	10.4736	0.980199
VPA	PABPC4L	0.993689	0.177804
NaB+VPA	PABPC4L	0.853457	0.263685
Control	ELAVL3	1	0.0810873
NaB	ELAVL3	49.1811	4.26558
VPA	ELAVL3	6.28352	0.883447
NaB+VPA	ELAVL3	6.46398	0.583938
Control	ELAVL4	1	0.448178
NaB	ELAVL4	17.316	2.255
VPA	ELAVL4	2.35981	0.864554
NaB+VPA	ELAVL4	4.08986	0.473904

## Sheet: Fig.4
	Condition	Transcript	Expression	SD
A	(+) Control	BZLF1	1	0.360459
	(+) IgG	BZLF1	13.2138	1.88639
	(-) Control	BZLF1	0.00101514	0.000474617
	(-) IgG	BZLF1	0.00131707	0.0008808
	(+) Control	BGLF5	1	0.22845
	(+) IgG	BGLF5	17.3465	2.32634
	(-) Control	BGLF5	0.000236402	3.21545e-05
	(-) IgG	BGLF5	7.56218e-05	5.88856e-05
	(+) Control	ELAVL3	1	0.20057
	(+) IgG	ELAVL3	3.18172	1.56456
	(-) Control	ELAVL3	0.786921	0.115909
	(-) IgG	ELAVL3	0.474474	0.0779619
	(+) Control	ELAVL4	1	0.404106
	(+) IgG	ELAVL4	30.2288	5.05051
	(-) Control	ELAVL4	0.0522077	0.0439899
	(-) IgG	ELAVL4	0.0867791	0.0732832
	(+) Control	PABPC4L	1	0.303478
	(+) IgG	PABPC4L	8.29093	1.25741
	(-) Control	PABPC4L	0.491766	0.163105
	(-) IgG	PABPC4L	0.443154	0.0370755
B	(+)Control	Fos	1	0.177124
	(+)IgG	Fos	6.86341	1.03954
	(-)Control	Fos	0.615572	0.16181
	(-)IgG	Fos	9.67413	0.867109
	(+)Control	Egr1	1	0.374264
	(+)IgG	Egr1	14.4491	1.11765
	(-)Control	Egr1	0.716424	0.165654
	(-)IgG	Egr1	32.7426	1.15768

## Sheet: Fig.5
A	Condition	Expression	SD
	Uninduced 24H	0.873602	0.0632093
	TSA 24H	66.6173	5.03466
	ELECT 24H	5.95902	1.64736
	CMV 24H	11.4466	2.13505
	Z 24H	114.306	14.3074
B	Condition	Expression	SD
	Uninduced 24H	1.04517	0.395638
	TSA 24H	76.0611	5.90026
	ELECT 24H	7.33588	3.13497
	CMV 24H	5.83019	1.59784
	Z 24H	42.5924	8.01959

## Sheet: Fig.6
B	Condition	Expression	SD
	CMV	1.01772	0.223148
	Z	9.93237	1.69741
	R	5.24124	0.554722
	Z+R	11.0612	0.809259
C	Condition	Expression	SD
	CMV	1.01772	0.223148
	Z	9.93237	1.69741
	R	5.24124	0.554722
	ELAV	38743	3845.78
	Z+R	11.0612	0.809259
	Z+ ELAV	70174.8	4548.61
	R+ ELAV	90144.1	7403.06
E	Condition	Expression	SD
	CMV	1	0
	Z	0.781038	0.243285
F	Condition	Expression	SD
	CMV	1	0
	Z	0.781038	0.243285
	ELV4	9695.21	760.65
	Z+ELV4	5031.14	413.145
	G5	2.80536	0.280643
	G5+ELV4	7353.32	672.374
	Z+ELV4+G5	4361.18	382.332

## Sheet: Fig.7
B	Condition	Expression	SD
	CMV	1	0
	Z	19.4199	3.46817
	R	2.97582	0.724287
	Z+R	17.8259	6.3259
C	Condition	Expression	SD
	CMV	1	0
	Z	19.4199	3.46817
	R	2.97582	0.724287
	IL6	409906	41044.2
	Z+R	17.8259	6.3259
	Z+IL6	131584	18314.9
	R+IL6	333049	19478.7
E	Condition	Expression	SD
	CMV	1	0.20345
	pcDNA	1.24415	0.250899
	Z	1.3748	0.214428
F	Condition	Expression	SD
	CMV	1	0.20345
	pcDNA	1.24415	0.250899
	Z	1.3748	0.214428
	IL6	39863.4	14655.4
	Z+IL6	20653.7	3132.93
	G5	2.41768	0.179806
	G5+IL6	32645.7	2559.01
	Z+G5+IL6	23569.7	2597.54

## Sheet: Fig.8
	Condition	Mean	SEM
A	ELAVL4	100	0
	ELAVL4+Z	22.7	7.9
	IL6	100	0
	IL6+Z	10	3.5
	PABPC4L	100	0
	PABPC4L+Z	21.1	6
B	ELAVL4	100	0
	ELAVL4+Z	52.2	11.2
	IL6	100	0
	IL6+Z	21.7	6.5
	PABPC4L	100	0
	PABPC4L+Z	80	21

## Sheet: Fig.9A
Condition		Mean	SD
ELAVL4		100	0
ELAVL4+Z		12	1
ELAVL4+Z(S186A)		59.5	6.5
PABPC4L		100	0
PABPC4L+Z		26	6
PABPC4L+Z(S186A)		82.5	38.5

## Sheet: Fig.10C, D
		Mean	SEM
C	BALF2	100	0
	BALF2+Z	101	12.5
	BMRF1	100	0
	BMRF1+Z	5.7	0.7
D		Mean	SEM
	BALF2	100	0
	BALF2+Z	73.7	17.5
	BMRF1	100	0
	BMRF1+Z	12.8	4.7

[truncated: 6 more sheets: Fig.11, Fig.12, Fig.13, SFig.3, SFig.4, SFig.6]
